# Supplementary material for: Imaging low-energy positron beams in real-time with unprecedented resolution
Source: Sci Rep. 2023 Oct 28;13:18526. doi: 10.1038/s41598-023-45588-0 (PMC10613302; doi:10.1038/s41598-023-45588-0)
Supplement: Supplementary file 1 — Supplementary Information. [file 41598_2023_45588_MOESM1_ESM.zip]

Archive with 19 entries (18 files):
- SupplementaryMaterials/
- SupplementaryMaterials/RegisterConfiguration.csv
- SupplementaryMaterials/DirectDetection1.png
- SupplementaryMaterials/DirectDetection_15keV.png
- SupplementaryMaterials/DirectDetection_AlFoil_300FrameSum.png
- SupplementaryMaterials/PhosphorDetection1.png
- SupplementaryMaterials/PhosphorDetection2.png
- SupplementaryMaterials/PhosphorDetection3.png
- SupplementaryMaterials/PhosphorDetection4.png
- SupplementaryMaterials/PhosphorDetection5.png
- SupplementaryMaterials/DirectDetection_AlFoil_SingleFrame.png
- SupplementaryMaterials/DirectDetection2.png
- SupplementaryMaterials/DirectDetection3.png
- SupplementaryMaterials/DirectDetection4.png
- SupplementaryMaterials/DirectDetection5.png
- SupplementaryMaterials/AdditionalLayerRemoval.png
- SupplementaryMaterials/PartiallyDebayeredSensor1.png
- SupplementaryMaterials/PartiallyDebayeredSensor2.png
- SupplementaryMaterials/SupplementaryMaterials_Index.pdf
