# Supplementary material for: Imaging low-energy positron beams in real-time with unprecedented resolution
Source: Sci Rep. 2023 Oct 28;13:18526. doi: 10.1038/s41598-023-45588-0 (PMC10613302; doi:10.1038/s41598-023-45588-0)
Supplement: Supplementary file 1 — Supplementary Information. [file 41598_2023_45588_MOESM1_ESM.zip › SupplementaryMaterials/RegisterConfiguration.csv]

Sensor Type	Resulting Exposure Time	Resulting Gain	Beam Energy	0157	015A	0160	0162	0304	0305	0306	030C	0301	0309
Direct detection	4.877	5.3	*	D0	2800	FFFF	FFFF	03	03	002B	0055	05	0A
Phosphor coated - Accurate	167.759	85.3	0	FD	FFFC	FFFF	FFFF	03	03	0008	000D	05	0A
Phosphor coated - Accurate	167.759	85.3	1000	FD	FFFC	FFFF	FFFF	03	03	0008	000D	05	0A
Phosphor coated - Accurate	167.759	85.3	2000	FD	FFFC	FFFF	FFFF	03	03	0008	000D	05	0A
Phosphor coated - Accurate	167.759	85.3	3000	FD	FFFC	FFFF	FFFF	03	03	0008	000D	05	0A
Phosphor coated - Accurate	167.759	85.3	4000	FD	FFFC	FFFF	FFFF	03	03	0008	000D	05	0A
Phosphor coated - Accurate	38.399	128.0	5000	FE	3A98	FFFF	FFFF	03	03	0008	000D	05	0A
Phosphor coated - Accurate	32.0	128.0	6000	FE	30D4	FFFF	FFFF	03	03	0008	000D	05	0A
Phosphor coated - Accurate	27.427	128.0	7000	FE	29DA	FFFF	FFFF	03	03	0008	000D	05	0A
Phosphor coated - Accurate	24.0	128.0	8000	FE	249F	FFFF	FFFF	03	03	0008	000D	05	0A
Phosphor coated - Accurate	21.332	128.0	9000	FE	208D	FFFF	FFFF	03	03	0008	000D	05	0A
Phosphor coated - Accurate	19.2	128.0	10000	FE	1D4C	FFFF	FFFF	03	03	0008	000D	05	0A
Phosphor coated - Accurate	17.454	128.0	11000	FE	1AA2	FFFF	FFFF	03	03	0008	000D	05	0A
Phosphor coated - Accurate	16.0	128.0	12000	FE	186A	FFFF	FFFF	03	03	0008	000D	05	0A
Phosphor coated - Accurate	14.768	128.0	13000	FE	1689	FFFF	FFFF	03	03	0008	000D	05	0A
Phosphor coated - Accurate	13.714	128.0	14000	FE	14ED	FFFF	FFFF	03	03	0008	000D	05	0A
Phosphor coated - Accurate	12.8	128.0	15000	FE	1388	FFFF	FFFF	03	03	0008	000D	05	0A
Phosphor coated - Accurate	11.999	128.0	16000	FE	124F	FFFF	FFFF	03	03	0008	000D	05	0A
Phosphor coated - Fast acquisition	8.779	128.0	10000	FE	4800	FFFF	FFFF	03	03	002B	0055	05	0A
Phosphor coated - Fast acquisition	3.99	85.3	11000	FD	20BA	FFFF	FFFF	03	03	002B	0055	05	0A
Phosphor coated - Fast acquisition	3.658	85.3	12000	FD	1E00	FFFF	FFFF	03	03	002B	0055	05	0A
Phosphor coated - Fast acquisition	3.376	85.3	13000	FD	1BB1	FFFF	FFFF	03	03	002B	0055	05	0A
Phosphor coated - Fast acquisition	3.135	85.3	14000	FD	19B6	FFFF	FFFF	03	03	002B	0055	05	0A
Phosphor coated - Fast acquisition	2.926	85.3	15000	FD	1800	FFFF	FFFF	03	03	002B	0055	05	0A
Phosphor coated - Fast acquisition	2.743	85.3	16000	FD	1680	FFFF	FFFF	03	03	002B	0055	05	0A
Phosphor coated - Fast acquisition	2.582	85.3	17000	FD	152D	FFFF	FFFF	03	03	002B	0055	05	0A
Phosphor coated - Fast acquisition	2.439	85.3	18000	FD	1400	FFFF	FFFF	03	03	002B	0055	05	0A
Phosphor coated - Fast acquisition	2.31	85.3	19000	FD	12F2	FFFF	FFFF	03	03	002B	0055	05	0A
Phosphor coated - Fast acquisition	2.195	85.3	20000	FD	1200	FFFF	FFFF	03	03	002B	0055	05	0A
